# Supplementary material for: A Comparative Analysis of Neuroprotective Properties of Taxifolin and Its Water-Soluble Form in Ischemia of Cerebral Cortical Cells of the Mouse
Source: Int J Mol Sci. 2023 Jul 14;24(14):11436. doi: 10.3390/ijms241411436 (PMC10380368; doi:10.3390/ijms241411436)
Supplement: Supplementary file 1 [file ijms-24-11436-s001.zip]

Archive with 1 entries (1 files):
- ijms-2433088-supplementary.pdf
